# Supplementary material for: GLUT9b- and ABCG2-mediated collecting duct urate transport uncovers a vasopressin-independent mechanism of renal water reabsorption
Source: J Clin Invest. 2026 Jun 16;136(14):e197021. doi: 10.1172/JCI197021 (PMC13374851; doi:10.1172/JCI197021)
Supplement: Supporting data values [file jci-136-197021-s019.xlsx]

## Sheet: Fig. 1C
		WT 1	WT 2	WT 3	AQP2 OE 1	AQP2 OE 2	AQP2 OE 3				WT 1	WT 2	WT 3	AQP2 OE 1	AQP2 OE 2	AQP2 OE 3	Average
	Vinculin	24962.6	24298.9	19778.1	26196.5	22837.4	24075.4			Vinculin	1.08471	1.05587	0.859424	1.13833	0.99236	1.04616	23013.2
	AQP2	1.22541	1.11723	0.93711	80718.8	70840.1	74560			AQP2	1.12089	1.02193	0.857178	73833.8	64797.7	68200.3	1.09325
										AQP2/Vinculin	1.03335	0.967861	0.997387	64861.7	65296.6	65191.3

## Sheet: Fig. 1E
		dDAVP (100 nM)						Urate (500 uM)
	Control	0.867376	0.938159	0.476287	1.44919	1.14292	1.12607	0.965456	0.995898	1.29133	1.26901
	Apical	1.38901	1.21128	1.05437	1.11232	0.945794		3.37676	3.01227	2.73251	2.61697	2.44619
	Basal	4.1756	2.27846	4.00461	4.38248	2.87407		1.02219	1.15909	0.885105	0.819328

## Sheet: Fig. 1G
	Control	dDAVP (100 nM)	Urate 0 uM	Urate 500 uM
	0.985	1.33	1	2.94
	1.015	1.24189	0.951905	2.06075
	1	1.21517	1.04809	1.84182

## Sheet: Fig. 2B
		dDAVP (100 nM)						Urate 500 μM
	WT	0.700912	1.13133	1.16776				0.894429	0.786068	1.3195
	V2r KD	0.270872	0.403753	0.460391	0.415081	0.515248	0.432042	0.783129	1.11849	1.13153	1.32916
	TLV	0.442628	0.199516	0.605944				1.16472	1.31135	1.3473

## Sheet: Fig. 2D
		WT1	WT2	WT3	V2R KD1	V2R KD2	V2R KD3				WT1	WT2	WT3	V2R KD1	V2R KD2	V2R KD3	Average
	Vinculin	57190.2	58605.8	60710.2	51295.7	56619.5	47416.2			Vinculin	0.972038	0.996097	1.03187	0.871851	0.962338	0.805913	58835.4
	V2R	87711.6	83086.1	70846.7	40854.3	45034.1	55090.9			V2R	1.08893	1.03151	0.879557	0.507204	0.559095	0.68395	80548.1
										V2R/Vinculin	1.12026	1.03555	0.852395	0.581755	0.580976	0.848665

## Sheet: Fig. 2F
	Urate 0 uM	Urate 10 uM	Urate 50 uM	Urate 500 uM
	0.606019	1.18517	2.81528	4.84336
	0.540731	1.42623	2.18667	4.54504
	0.795113	1.46704	3.63684	5.83496
	1.18871	1.5291	3.26604	2.76634
	0.861962	0.773142		2.72875
	0.84374	1.42321		2.74874
	1.17049
	2.24435
	0.748881

## Sheet: Fig. 2G
	Path: C:\Program Files (x86)\BMG\CLARIOstar\User\Data
	Test ID: 520
	Test Name: OD570
	Date: 2/16/2024
	Time: 5:22:09 PM
	Fluorescence (FI)		Raw Data (535-15/590-20)
		1	2	3	4	5	6	7	8	9	10	11	12
	A	8307715	8327986	3836162	4040967	4812341	4899652	4485221	4557563	51781750	5282890				nmol/well
	B	7575287	7955743	4898714	5017711	4640662	4743892	6034595	6167475	4512530	4603229				4	8317.85	8221.48
	C	5487117	5854766	3386602	3458475	4301652	4379785	6485791	6622632	5550539	5674009				3.2	7765.52	7669.15
	D	3953858	3961232												2.4	5670.94	5574.57
	E	2494499	2244887												1.6	3957.55	3861.18
	F	100255	92481												0.8	2369.69	2273.33
	G														0	96.368	0
	H
				OD	OD-blank	nmol/well	ug (protein) /well	nmol/ug (protein)	Average	Ratio to urate 0 uM
		Urate 0 uM	1	3938.56	3842.2	1.58567	487	0.003256	0.00324333	1.00391
			2	4958.21	4861.84	2.02331	558	0.003626		1.11799
			3	3422.54	3326.17	1.36419	479	0.002848		0.878109
		Urate 10 uM	1	4856	4759.63	1.97944	455	0.00435041		1.34134
			2	4692.28	4595.91	1.90917	489	0.00390423		1.20377
			3	4340.72	4244.35	1.75828	441	0.00398702		1.2293
		Urate 50 uM	1	4521.39	4425.02	1.83582	399	0.00460106		1.41862
			2	6101.03	6004.67	2.51381	545	0.0046125		1.42215
			3	6554.21	6457.84	2.70832	575	0.00471011		1.45224
		Urate 500 uM	1	28532.3	28436	12.1414	478	0.0254004		7.83157
			2	4557.88	4461.51	1.85148	394	0.0046992		1.44888
			3	5612.27	5515.91	2.30403	447	0.00515444		1.58924

## Sheet: Fig. 2I
	Urate 0 uM	Urate 500 uM
	1.03903	26.4924
	0.104158	26.2477
	1.31762	33.2929
	1.5392	11.7506

## Sheet: Fig. 3B
		dDAVP (100 nM)				Urate 500 uM
	WT	2.77614	3.47368	3.22354	3.20537	2.37298	3.11538	3.03137	2.45576
	Glut9 KD	4.55885	6.28062	3.4221	3.90225	2.17732	1.35066	0.795184	0.636162

## Sheet: Fig. 3D
		WT1	WT2	WT3	Glut9 KD1	Glut9 KD2	Glut9 KD3				WT1	WT2	WT3	Glut9 KD1	Glut9 KD2	Glut9 KD3	Average
	Vinculin	138739	161015	171384	151854	141253	151856			Vinculin	0.883431	1.02527	1.0913	0.966938	0.899438	0.966955	157046
	Glut9	28658.3	28349.3	42708.3	5305.5	9073.88	9467.35			Glut9	0.862199	0.852901	1.2849	0.159618	0.272992	0.28483	33238.6
										Glut9 /Vinculin	0.975966	0.831876	1.17741	0.165076	0.303514	0.294564

[truncated: 73 more sheets: Fig. 4B, Fig. 4D, Fig. 4E, Fig. 4F, Fig. 4H, Fig. 5B, Fig. 5D, Fig. 6B, Fig. 6D, Fig. 7B, Fig. 7D, Fig. 8A, Fig. 8B, Fig. 8C, Fig. 8D, Fig. 8E, Fig. 8F, Fig. 9B, Fig. 9C, Fig. 9E …]
